# Supplementary material for: A new and widely distributed species of Ichthyurus Westwood, 1848 (Cantharidae, Chauliognathinae, Ichthyurini) from China
Source: Biodivers Data J. 2024 Sep 16;12:e131829. doi: 10.3897/BDJ.12.e131829 (PMC11420537; doi:10.3897/BDJ.12.e131829)
Supplement: XML Treatment for Ichthyurus pieli [file BDJ.12.e131829-treatment4.xml]

<!DOCTYPE tp:taxon-treatment
  PUBLIC "-//TaxonX//DTD Taxonomic Treatment Publishing DTD v0 20100105//EN" "tax-treatment-NSO.dtd">
<tp:taxon-treatment xmlns:tp="http://www.plazi.org/taxpub"><tp:treatment-meta><mixed-citation publication-type="journal"><person-group><name><surname>Lin</surname><given-names>Hanqing</given-names></name><name><surname>Liu</surname><given-names>Haoyu</given-names></name><name><surname>Yang</surname><given-names>Xingke</given-names></name><name><surname>Yang</surname><given-names>Yuxia</given-names></name></person-group><article-title>A new and widely distributed species of <italic><tp:taxon-name><tp:taxon-name-part taxon-name-part-type="genus" reg="Ichthyurus">Ichthyurus</tp:taxon-name-part></tp:taxon-name></italic> Westwood, 1848 (<tp:taxon-name><tp:taxon-name-part taxon-name-part-type="family">Cantharidae</tp:taxon-name-part></tp:taxon-name>, <tp:taxon-name><tp:taxon-name-part taxon-name-part-type="subfamily">Chauliognathinae</tp:taxon-name-part></tp:taxon-name>, <tp:taxon-name><tp:taxon-name-part taxon-name-part-type="tribe">Ichthyurini</tp:taxon-name-part></tp:taxon-name>) from China</article-title><source>Biodivers Data J</source><day>16</day><month>09</month><year>2024</year><volume>12</volume><pub-id pub-id-type="doi">10.3897/BDJ.12.e131829</pub-id></mixed-citation></tp:treatment-meta><tp:nomenclature><tp:taxon-name>
              <object-id xmlns:xlink="http://www.w3.org/1999/xlink" content-type="arpha" xlink:type="simple">39C30844-87BE-5455-B9EB-9A48FB6446A8</object-id>
              <tp:taxon-name-part taxon-name-part-type="genus">Ichthyurus</tp:taxon-name-part>
              <tp:taxon-name-part taxon-name-part-type="species">pieli</tp:taxon-name-part>
            </tp:taxon-name><tp:taxon-authority>Pic, 1924</tp:taxon-authority></tp:nomenclature><tp:treatment-sec sec-type="Distribution"><title>Distribution</title><p>China (Shanghai)</p></tp:treatment-sec><tp:treatment-sec sec-type="Notes"><title>Notes</title><p>Citation:<xref ref-type="bibr" rid="B11774746">Pic (1924)</xref>: 89; <xref ref-type="bibr" rid="B11779930">Delkeskamp (1977)</xref>: 472; <xref ref-type="bibr" rid="B11779943">Kazantsev and Brancucci (2007)</xref>: 297: <xref ref-type="bibr" rid="B11994074">Jiang and Yang (2023)</xref>:244. Type locality: Shanghai, China; type depository: MNHN.</p></tp:treatment-sec><ref-list><ref id="B11774746"><element-citation xmlns:xlink="http://www.w3.org/1999/xlink" publication-type="article" xlink:type="simple"><person-group person-group-type="author"><name name-style="western"><surname>Pic</surname><given-names>M</given-names></name></person-group><year>1924</year><article-title>Nouveaux coléoptères asiatiques.</article-title><source>Bulletin de la Société Zoologique de France</source><volume>49</volume><fpage>89</fpage><lpage>91</lpage></element-citation></ref><ref id="B11779930"><element-citation xmlns:xlink="http://www.w3.org/1999/xlink" publication-type="chapter" xlink:type="simple"><person-group person-group-type="author"><name name-style="western"><surname>Delkeskamp</surname><given-names>K.</given-names></name></person-group><year>1977</year><chapter-title>Cantharidae. Editio seconda</chapter-title><person-group person-group-type="editor"><name name-style="western"><surname>Wilcox</surname><given-names>J. A.</given-names></name></person-group><source>Coleopterorum Catalogus Supplementa. W. Junk, The Hague</source><volume>165(1)</volume><size units="page">1‒485</size></element-citation></ref><ref id="B11779943"><element-citation xmlns:xlink="http://www.w3.org/1999/xlink" publication-type="chapter" xlink:type="simple"><person-group person-group-type="author"><name name-style="western"><surname>Kazantsev</surname><given-names>S. V.</given-names></name><name name-style="western"><surname>Brancucci</surname><given-names>M.</given-names></name></person-group><year>2007</year><chapter-title>Cantharidae</chapter-title><person-group person-group-type="editor"><name name-style="western"><surname>Löbl</surname><given-names>I.</given-names></name><name name-style="western"><surname>Smetana</surname><given-names>A.</given-names></name></person-group><source>Catalogue of Palaearctic <tp:taxon-name><tp:taxon-name-part taxon-name-part-type="order">Coleoptera</tp:taxon-name-part></tp:taxon-name></source><volume>Vol. 4</volume><publisher-name>Apollo Books, Stenstrup</publisher-name><size units="page">234-298</size></element-citation></ref><ref id="B11994074"><element-citation xmlns:xlink="http://www.w3.org/1999/xlink" publication-type="chapter" xlink:type="simple"><person-group person-group-type="author"><name name-style="western"><surname>Jiang</surname><given-names>S. H</given-names></name><name name-style="western"><surname>Yang</surname><given-names>Y. X</given-names></name></person-group><year>2023</year><chapter-title>Elateroidea</chapter-title><person-group person-group-type="editor"><name name-style="western"><surname>Yang</surname><given-names>X. K</given-names></name></person-group><source>Catalogue of Chinese Coleopter</source><volume>6</volume><publisher-name>Science Press</publisher-name><publisher-loc>Beijing</publisher-loc><size units="page">353</size></element-citation></ref></ref-list></tp:taxon-treatment>
