# Supplementary material for: A new and widely distributed species of Ichthyurus Westwood, 1848 (Cantharidae, Chauliognathinae, Ichthyurini) from China
Source: Biodivers Data J. 2024 Sep 16;12:e131829. doi: 10.3897/BDJ.12.e131829 (PMC11420537; doi:10.3897/BDJ.12.e131829)
Supplement: XML Treatment for Ichthyurus vandepolli [file BDJ.12.e131829-treatment7.xml]

<!DOCTYPE tp:taxon-treatment
  PUBLIC "-//TaxonX//DTD Taxonomic Treatment Publishing DTD v0 20100105//EN" "tax-treatment-NSO.dtd">
<tp:taxon-treatment xmlns:tp="http://www.plazi.org/taxpub"><tp:treatment-meta><mixed-citation publication-type="journal"><person-group><name><surname>Lin</surname><given-names>Hanqing</given-names></name><name><surname>Liu</surname><given-names>Haoyu</given-names></name><name><surname>Yang</surname><given-names>Xingke</given-names></name><name><surname>Yang</surname><given-names>Yuxia</given-names></name></person-group><article-title>A new and widely distributed species of <italic><tp:taxon-name><tp:taxon-name-part taxon-name-part-type="genus" reg="Ichthyurus">Ichthyurus</tp:taxon-name-part></tp:taxon-name></italic> Westwood, 1848 (<tp:taxon-name><tp:taxon-name-part taxon-name-part-type="family">Cantharidae</tp:taxon-name-part></tp:taxon-name>, <tp:taxon-name><tp:taxon-name-part taxon-name-part-type="subfamily">Chauliognathinae</tp:taxon-name-part></tp:taxon-name>, <tp:taxon-name><tp:taxon-name-part taxon-name-part-type="tribe">Ichthyurini</tp:taxon-name-part></tp:taxon-name>) from China</article-title><source>Biodivers Data J</source><day>16</day><month>09</month><year>2024</year><volume>12</volume><pub-id pub-id-type="doi">10.3897/BDJ.12.e131829</pub-id></mixed-citation></tp:treatment-meta><tp:nomenclature><tp:taxon-name>
              <object-id xmlns:xlink="http://www.w3.org/1999/xlink" content-type="arpha" xlink:type="simple">80357826-1D89-5F0B-BD75-A16CE9387080</object-id>
              <tp:taxon-name-part taxon-name-part-type="genus">Ichthyurus</tp:taxon-name-part>
              <tp:taxon-name-part taxon-name-part-type="species">vandepolli</tp:taxon-name-part>
            </tp:taxon-name><tp:taxon-authority>Gestro, 1892</tp:taxon-authority></tp:nomenclature><tp:treatment-sec sec-type="Distribution"><title>Distribution</title><p>S. China</p></tp:treatment-sec><tp:treatment-sec sec-type="Notes"><title>Notes</title><p>Citation: <xref ref-type="bibr" rid="B11774709">Gestro (1892)</xref>: 1029; <xref ref-type="bibr" rid="B11774718">Gestro (1906)</xref>: 283; <xref ref-type="bibr" rid="B11779930">Delkeskamp 1977</xref>: 473; <xref ref-type="bibr" rid="B11779943">Kazantsev and Brancucci (2007)</xref>: 297; <xref ref-type="bibr" rid="B11994074">Jiang and Yang (2023)</xref>: 244. Type locality: Cina bor., Fostune [unclear locality, China]; type depository: MGI.</p></tp:treatment-sec><ref-list><ref id="B11774709"><element-citation xmlns:xlink="http://www.w3.org/1999/xlink" publication-type="article" xlink:type="simple"><person-group person-group-type="author"><name name-style="western"><surname>Gestro</surname><given-names>R</given-names></name></person-group><year>1892</year><article-title>Appendice ai materiali per lo studio del genera <italic><tp:taxon-name><tp:taxon-name-part taxon-name-part-type="genus" reg="Ichthyurus">Ichthyurus</tp:taxon-name-part></tp:taxon-name></italic>.</article-title><source>Annali del Museo Civico di Storia Naturale di Genova</source><volume>30</volume><fpage>1022</fpage><lpage>1048</lpage></element-citation></ref><ref id="B11774718"><element-citation xmlns:xlink="http://www.w3.org/1999/xlink" publication-type="article" xlink:type="simple"><person-group person-group-type="author"><name name-style="western"><surname>Gestro</surname><given-names>R</given-names></name></person-group><year>1906</year><article-title>Studii sugli <italic><tp:taxon-name><tp:taxon-name-part taxon-name-part-type="genus" reg="Ichthyurus">Ichthyurus</tp:taxon-name-part></tp:taxon-name></italic>.</article-title><source>Annali del Museo Civico di Storia Naturale di Genova</source><volume>42</volume><fpage>266</fpage><lpage>307</lpage></element-citation></ref><ref id="B11779930"><element-citation xmlns:xlink="http://www.w3.org/1999/xlink" publication-type="chapter" xlink:type="simple"><person-group person-group-type="author"><name name-style="western"><surname>Delkeskamp</surname><given-names>K.</given-names></name></person-group><year>1977</year><chapter-title>Cantharidae. Editio seconda</chapter-title><person-group person-group-type="editor"><name name-style="western"><surname>Wilcox</surname><given-names>J. A.</given-names></name></person-group><source>Coleopterorum Catalogus Supplementa. W. Junk, The Hague</source><volume>165(1)</volume><size units="page">1‒485</size></element-citation></ref><ref id="B11779943"><element-citation xmlns:xlink="http://www.w3.org/1999/xlink" publication-type="chapter" xlink:type="simple"><person-group person-group-type="author"><name name-style="western"><surname>Kazantsev</surname><given-names>S. V.</given-names></name><name name-style="western"><surname>Brancucci</surname><given-names>M.</given-names></name></person-group><year>2007</year><chapter-title>Cantharidae</chapter-title><person-group person-group-type="editor"><name name-style="western"><surname>Löbl</surname><given-names>I.</given-names></name><name name-style="western"><surname>Smetana</surname><given-names>A.</given-names></name></person-group><source>Catalogue of Palaearctic <tp:taxon-name><tp:taxon-name-part taxon-name-part-type="order">Coleoptera</tp:taxon-name-part></tp:taxon-name></source><volume>Vol. 4</volume><publisher-name>Apollo Books, Stenstrup</publisher-name><size units="page">234-298</size></element-citation></ref><ref id="B11994074"><element-citation xmlns:xlink="http://www.w3.org/1999/xlink" publication-type="chapter" xlink:type="simple"><person-group person-group-type="author"><name name-style="western"><surname>Jiang</surname><given-names>S. H</given-names></name><name name-style="western"><surname>Yang</surname><given-names>Y. X</given-names></name></person-group><year>2023</year><chapter-title>Elateroidea</chapter-title><person-group person-group-type="editor"><name name-style="western"><surname>Yang</surname><given-names>X. K</given-names></name></person-group><source>Catalogue of Chinese Coleopter</source><volume>6</volume><publisher-name>Science Press</publisher-name><publisher-loc>Beijing</publisher-loc><size units="page">353</size></element-citation></ref></ref-list></tp:taxon-treatment>
