# Supplementary material for: A new and widely distributed species of Ichthyurus Westwood, 1848 (Cantharidae, Chauliognathinae, Ichthyurini) from China
Source: Biodivers Data J. 2024 Sep 16;12:e131829. doi: 10.3897/BDJ.12.e131829 (PMC11420537; doi:10.3897/BDJ.12.e131829)
Supplement: XML Treatment for Ichthyurus longulus [file BDJ.12.e131829-treatment8.xml]

<!DOCTYPE tp:taxon-treatment
  PUBLIC "-//TaxonX//DTD Taxonomic Treatment Publishing DTD v0 20100105//EN" "tax-treatment-NSO.dtd">
<tp:taxon-treatment xmlns:tp="http://www.plazi.org/taxpub"><tp:treatment-meta><mixed-citation publication-type="journal"><person-group><name><surname>Lin</surname><given-names>Hanqing</given-names></name><name><surname>Liu</surname><given-names>Haoyu</given-names></name><name><surname>Yang</surname><given-names>Xingke</given-names></name><name><surname>Yang</surname><given-names>Yuxia</given-names></name></person-group><article-title>A new and widely distributed species of <italic><tp:taxon-name><tp:taxon-name-part taxon-name-part-type="genus" reg="Ichthyurus">Ichthyurus</tp:taxon-name-part></tp:taxon-name></italic> Westwood, 1848 (<tp:taxon-name><tp:taxon-name-part taxon-name-part-type="family">Cantharidae</tp:taxon-name-part></tp:taxon-name>, <tp:taxon-name><tp:taxon-name-part taxon-name-part-type="subfamily">Chauliognathinae</tp:taxon-name-part></tp:taxon-name>, <tp:taxon-name><tp:taxon-name-part taxon-name-part-type="tribe">Ichthyurini</tp:taxon-name-part></tp:taxon-name>) from China</article-title><source>Biodivers Data J</source><day>16</day><month>09</month><year>2024</year><volume>12</volume><pub-id pub-id-type="doi">10.3897/BDJ.12.e131829</pub-id></mixed-citation></tp:treatment-meta><tp:nomenclature><tp:taxon-name>
              <object-id xmlns:xlink="http://www.w3.org/1999/xlink" content-type="arpha" xlink:type="simple">7D992877-2B0C-5F76-B93E-10C6D40E7C3E</object-id>
              <tp:taxon-name-part taxon-name-part-type="genus">Ichthyurus</tp:taxon-name-part>
              <tp:taxon-name-part taxon-name-part-type="species">longulus</tp:taxon-name-part>
              <object-id xmlns:xlink="http://www.w3.org/1999/xlink" content-type="zoobank" xlink:type="simple" object-id-type="ZooBank">3085196D-1BCA-4449-B52A-0F991467B41E</object-id>
            </tp:taxon-name><tp:taxon-authority>Y. Yang, Lin &amp; Liu, sp. nov.</tp:taxon-authority></tp:nomenclature><tp:treatment-sec sec-type="Distribution"><title>Distribution</title><p>China (Chongqing, Shannxi, Gansu, Hubei, Guizhou, Guangxi)</p></tp:treatment-sec><tp:treatment-sec sec-type="Notes"><title>Notes</title><p>Citation: <italic><tp:taxon-name><tp:taxon-name-part taxon-name-part-type="genus" reg="Ichthyurus">Ichthyurus</tp:taxon-name-part><tp:taxon-name-part taxon-name-part-type="species" reg="longulus">longulus</tp:taxon-name-part></tp:taxon-name></italic> Y. Yang, Lin &amp; Liu, sp. nov. Type locality: Chongqing, China; type depository: MHBU.</p></tp:treatment-sec></tp:taxon-treatment>
